# Supplementary material for: Extending Single Cell Bioprinting from Femtosecond to Picosecond Laser Pulse Durations
Source: Micromachines (Basel). 2021 Sep 29;12(10):1172. doi: 10.3390/mi12101172 (PMC8538086; doi:10.3390/mi12101172)
Supplement: Supplementary file 1 [file micromachines-12-01172-s001.zip]

Archive with 1 entries (1 files):
- micromachines-1355383-supplementary.pdf
